# Supplementary material for: Silicon Enhances Biomass and Grain Yield in an Ancient Crop Tef [Eragrostis tef (Zucc.) Trotter]
Source: Front Plant Sci. 2020 Nov 26;11:608503. doi: 10.3389/fpls.2020.608503 (PMC7732538; doi:10.3389/fpls.2020.608503)
Supplement: Supplementary Table 1 — Sequence information of the tef Lsi proteins family identified in this study. [file Table_1.XLSX]

## Sheet: Table S1
Supplementary Table 1 Sequence information of the tef Lsi proteins family identified in this study.
Gene ID	Name	Calss		Speicies	Protein sequence (FAST)
Et_1B_012646	EtLsi1-1	Monocotyledonous plants	Poaceae	Eragrostis tef L.	>EtLsi1-1 MATNSRTNSRANFSNEIHDISTMQNSGVPNMYYSDKPLADFFPPHLLKKVVSEVVSTFLLVFVTCGASAISGSDLTRISQLGQSVAGGLIVTVMIYAVGHISGAHMNPAVTLAFAVFRHFPWIQVPFYWAAQFTGAICASFVLKAVLHPITVIGTTTPTGPHWHALVIEIIVTFNMMFVTLAVATDTRAVGELAGLAVGSAVCITSIFAGAVSGGSMNPARTLGPALASNIYTGLWVYFLGPVLGTLSGAWTYTYIRFEDTPAKDGSTQKLSSFKLRRLQSQSVAADDDEFEHIQV
Et_1B_012509	EtLsi1-2	Monocotyledonous plants	Poaceae	Eragrostis tef L.	>EtLsi1-2 MAGGGENGAHEQRAMEEGRKEEYADQGCALVSVPFAQKILAEIFGTYFLIFAGCGAVTINAARNGQITFPGVAIVWGLVVMVMVYAVGHISGAHFNPAVTFAFATCGRFPWRQVPAYALAQMLGATLASGTLRLMFGGRHEHFPGTLPSGSDVQSLVIEIIITFYLMFVISGVATDNRAIGELAGLAVGATIMLNVFIAGPVSGASMNPARSIGPALISGEYRGIWIYIVGPLVGAVAGAWAYNLIRFTNKPLREITKSGSFLKSMNRMNSST
Et_4A_034104	EtLsi2-1	Monocotyledonous plants	Poaceae	Eragrostis tef L.	>EtLsi2-1 MALASASKVVLGSVAFGVFWVLAVFPSVPFMPIGRTAGALLSAVLMIIFHVISPDDAYASVDLPILGLLFATMVVGGYLKNAGMFKHLGTLLAWKSQGGRDLLCRVCVVTALASALFTNDTCCVVLTEFVLELAAERNLPAKPFLLALASSANIGSSATPIGNPQNLVIAFNSKIPFPKFLLGILPAMLAGMAVNMVMLLCMYWKELEDGKQSMEAVEDGKQSMEAVEEGRVVVSATPSPLMMAENISTKHPWFMQCTEQRRKLFLKSFAYIVTIGMVIAYMVGLNMSWTAITTAIALVVVDFRDAEPCLDKVSYSLLVFFSGMFITVSGFNKTGLPGAIWNFMAPYSKVNSVGGISVLSIIILLLSNLASNVPTVLLMGGEVAAAAAL…
Et_4B_037456	EtLsi2-2	Monocotyledonous plants	Poaceae	Eragrostis tef L.	>EtLsi2-2 MGLASVSKVVLGSVAFGVFWVLAVFPSVPFMPIGRTAGALLSAVLMIIFHVISPDDAYASVDLPILGLLFATMVVGGYLKNAGMFKHLGTLLAWKSQGGRDLLCRVCVVTALASALFTNDTCCVVLTEFVLELAAERNLPAKPFLLALASSANIGSSATPIGNPQNLVIAFNSKIPFPKFLLGILPAMLAGMAVNMVMLLCMYWKELEGTSPELVADGKQMEEGRVVSATPSPLKTPKLLTDSSSPSMMTENISTKHPWFMQCTEQRRKLFLKSFAYIVTVGMVIAYMVGLNMSWTAITTAIALVVVDFRDAEPCLDKVSYSLLVFFSGMFITVSGFNKTGLPGAIWNFMAPYSKVNSVGGISVLSIIILLLSNLASNVPTVLLMGGEV…
Et_1B_012902	EtLsi2-3	Monocotyledonous plants	Poaceae	Eragrostis tef L.	>EtLsi2-3 MAMEPVLKIGLGCAAFAIFWVLAVFPAVPFLPIGRTAGSLLGAMLMVLLGVMTADEAYAAVDLPILGLLFGTMVVSVYLERADMFRHLGRLLSWRSQGGRDLLVRTCAVSALASALFTNDTCCVVLTEFILKIARQNNLPPKPFLLALASSANIGSAATPIGNPQNLVIAVQSGISFGQFVFGILPATLVGSVVNAAILLCLYWNQLDGGKPVAEDTFVAVPTEVVEEEDVTSHRFSPATMSHLRARPGASNAVASDCPEPVKPDDTNNTAEANGNGYHHDDKLHHRRVRAAANVKVDDTHSFRAAEAPMEAWKSTLWKTCVYVITLGMLVALLLGLNMSWSAITAAVALIVLDFKDARPCLEKVSLSVIIRSFVAFAPYAGVAETTFI…
Et_4A_035418	EtLsi2-4	Monocotyledonous plants	Poaceae	Eragrostis tef L.	>EtLsi2-4 MALAGTSKVVLGCIAFGIFWVMAVFPSVPFMPVGRTAGSLLGAMLMVLFRVISPEDAYAAIDLPIIGLLFGTMVVSIFLERADMFKYLGNLLSWKSRGSKDLLFRVCIVSAFASALFTNDTTCVVLTEFILKVARQNNLPPQPFLLALATSSNIGSAATPIGNPQNLVIAVESGISFGQFLLGVFPAMMVGVLTNAAILLLYFWKYLSVEKDQEGGQAAGPEVVADDEVSSHRFTPARMSHVSNMNPDDEDCISEPIIRSDSMRTSVNDNLRSRSVNSESDIQLAIKSLRASSMSHEMVEVSMVPDMKDMGGSSRKFTRTASQQRSVIIEDLPPSPEINGDEKKEAEVEEKRWKILVWKTAVYLITLGMLIALLMGLNMSWTAITAALV…
Et_2A_017757	EtLsi6-1	Monocotyledonous plants	Poaceae	Eragrostis tef L.	>EtLsi6-1 MASSTSRTNSRVNYSNEIHDLSTVQSGGSVVPTLYYPEKSLADIFPPHLLKKVISEVVATFLLVFVTCGAASIYGEDNKRISQLGQSVAGGLIVTVMIYATGHISGAHMNPAVTLSFACFRHFPWIQVPFYWAAQFTGAMCAAFVLKAVLHPIDVIGTTTPTGPHWHALVIEIVVTFNMMFVTCAVATDSRAVGELAGLAVGSAVCITSIFAGPVSGGSMNPARTLAPAVASNVYTGLWIYFLGPVIGTLSGAWTYTYIRFEEPPAANKDVPQRLSSFKLRRMQSQSLAADEFDTV
XP_010937151.1	EgNIP2-1	Monocotyledonous plants	Arecaceae	Elaeis guineensis	>EgNIP2-1 MASFPRPSRSNEIHDMATPQNPITSGPPQYKSLEDLLPPFLLKKVVSEIIATFLLVFVTCGSAALYTSNH DRISQLGQSVAGGLIVTVMIYAVGHISGAHMNPAVTLSFAVYRHFPWIQVPFYWAAQITGAVISSYILRE LLDPITNLGTTTPSGTVWQALVMEIIVTFCMMFVTLAVATDTKAVGELAGLAVGSAVCITSILAGPVSGG SMNPARTLGPAVASKKYNGLWVYFIGPPMGTLSAGLAYTFIRLTNKDGSQKLSSFKLRRLQSQGSPIPTE EVGLENV
XP_010939491.1	EgNIP2-2	Monocotyledonous plants	Arecaceae	Elaeis guineensis	>EgNIP2-2 MASFPRPGRSNEIHDMATPQNPITSRPPQTKSLEDLLPPFLLKKVVAEVIATFLLVFVTCGAAALSKYDQ RIISQLGQSVAGGLIVTVMIYAVGHISGAHMNPAVTLSFAVLRHFPWIQVPFYWSAQISGAVIASFILRQ LLHPITNLGTTIPSGTPLQALVMEIVVTFCMMFVTLAVATDTKAVGELAGLAVGSSVCITSILAGPVSGG SMNPARTLGPAIASQRYDSLWVYFIGPVMGTLAGGSAYTFIRLTEKQPQEGSQKLSSFKLRRLQSQGSLD VKEEEVDLENV
XP_019705523.1	EgLsi3	Monocotyledonous plants	Arecaceae	Elaeis guineensis	>EgLSI3 MALAPTVEVVLGSIAFGIFWVLAVFPAVPFLPIGRTAGSLLGALLMVIFRVITPEQAYASIDIPILSLLF GTMVVSIYLERAHMFKYLGWLLSWKSKGGKDLLCRICLISALSSALFTNDTSCIVLTEFVLKLARQHNLP PRPFLLALASSANIGSTATPIGNPQNLVIAVQSKISFGKFFIGILPAMLIGVVINITIILCMFWNTLKVN KVEEEVMEEAVDEDEVTSHTFSPARMSHLTQEGACGDDVGKSSSRVKAASFKVPDMKKLLSKKAMILKGC VYLVTIGMLISLLMGLNMSWTALSAALALVVIDFKDAGPCLDKVSYSLLIFFCGMFITVDGFNKTGLPSA LWNFMEPYARINHASGVAVLALVILLLSNFASNVPT…
XP_019710862.1	EgLSi2	Monocotyledonous plants	Arecaceae	Elaeis guineensis	>EgLSi2 MAMAHTVKVVLGSVAFAIFWVLAVFPAVPFLPIGRTAGSLLGAMLMVTFQVITPEEAFAAIDLPILGLLF GTMVVSVYLERADMFKYLGKLLSWKSRGGKDLLCRICLVSAVSSALFTNDTCCVVLTEFILKIARQNNLP PQPFLLALASSANIGSSTTPIGNPQNLVIAVQSKISFGKFLSGILPAMLVGVVVNSAILLCYYWKRLSNE KDVEVAQAAKDVVDEEDVTSHRFSPATMSHLACTTSQDWSSAIDSITQCLPINGDIGHAGTLRNRISFSE HGMQSAISGGAEFMKVSNASKEVAGVGGVSQKREEGVSVGRYVRTGSRMSGLKEGFSHHSLEEKEIPMER WKRLLWKICVYIVTIGMLIALLMGRNMSWSAITAAL…
XP_008802606.1	PdNIP2-1	Monocotyledonous plants	Arecaceae	Phoenix dactylifera	>PdNIP2-1 MASFPRPGRSNEIYDMASPQNPITSTPPQPKSLEDLFPPFLLKKVVAEMIATFLLVFVTCGSAALSKSDG RLISQLGQSMAGGLIVTVMIYAVGHISGAHMNPAVTLAFAVLRHFPWIQVPFYWSAQISGALLASFILGQ LLHPITNLGTTTPSGTPYQALVMEIVVTFCMMFVTLAVATDTKAVGELAGLAVGSSVCITSILAGPVSGG SMNPARTLGPAIASKNYNSLWVYFLGPVLGTLSGGSAYTFIRLTDKQPLEGSQKLSSFKLRRLQSQGTPN LNEDVQLENV
XP_008784026.1	PdNIP2-2	Monocotyledonous plants	Arecaceae	Phoenix dactylifera	>PdNIP2-2 MASFPRPTRSNEIHDMATPQNPITSRPPQYKSLEDLFPPFLLKKVVAEMISTFLLVFVTCGAAALYGSDN SRISQLGQSVAGGLIVTVMIYAVGHISGAHMNPAVTLAFAVLRHFPWIQVPFYWSAQISGAVIASFILRQ LLHPITNLGTTTPSGTPWQALVMEIVVTFCMMFVTLAVATDTKAVGELAGLAVGSSVCITSILAGPVSGG SMNPARTLGPAIASKRYNSLWVYFLGPVLGTLSGGSAYTFIRLADSKLQDGSQRSSSLKMRRLQRQGSSN IDENVELVDV
NP_001105637.1	ZmNIP2-1	Monocotyledonous plants	Poaceae	Zea mays	>ZmNIP2-1 MSTNSRSNSRANFNNEIHDIGTAQNSSMPPTYYDRSLADIFPPHLLKKVVSEVVSTFLLVFVTCGAAGIY GSDKDRISQLGQSVAGGLIVTVMIYAVGHISGAHMNPAVTLAFAVFRHFPWIQVPFYWAAQFTGSICASF VLKAVLHPIAVLGTTTPTGPHWHSLVIEIIVTFNMMFVTLAVATDTRAVGELAGLAVGSAVCITSIFAGA VSGGSMNPARTLGPALASNLYTGLWIYFLGPVLGTLSGAWTYTYIRFEEAPSHKDMSQKLSSFKLRRLQS QSVAVDDDELDHIQV
NP_001105020.1	ZmNIP2-2	Monocotyledonous plants	Poaceae	Zea mays	>ZmNIP2-2 MAAASTTSRTNSRVNYSNEIHDLSTVQSGSVVPTLFYPDKSIADIFPPHLGKKVISEVVATFLLVFVTCG AASIYGEDNRRISQLGQSVAGGLIVTVMIYATGHISGAHMNPAVTLSFACFRHFPWIQVPFYWAAQFTGA MCAAFVLKAVLHPIAVIGTTTPSGPHWHALLIEIVVTFNMMFVTCAVATDSRAVGELAGLAVGSAVCITS IFAGPVSGGSMNPARTLAPAVASNVFTGLWIYFLGPVIGTLSGAWVYTYIRFEEAPAAKDTQRLSSFKLR RMQSQLAADEFDTV
XP_008658158.1	ZmLsi3	Monocotyledonous plants	Poaceae	Zea mays	>ZmLsi3 MSQLAPLPKVVMGSLAFGVFWMLAVFPSVPFLPIGRTAGALLGAVLMIVFHVISADDAYASIDLPILGLL FATMVVGGYLKGAGMFKHLGKLLAWRSQGGRDLLCRVCVVTALASALFTNDTCCVVLTEFVLELAAERNL PAKPFLLALATSANIGSSATPIGNPQNLVIAFNSKITFLSFFFGILPAMLAGMGVNTVMLLCMYWNDLEG AAACGSPDDEKEMEAVEEGRSPASVLSLKSSPTAAQHVALRQRQNGNGNGHGHGHDADDDDPDSMMSENI PTKHRWFMQCSEHRRKLFLKSFAYVVTVGMLVAYMLGLNMSWTAITTAIALVVVDFRDAEPCLDKVSYSL LVFFSGMFVTVSGFNKTGLPGAIWNFMAPYAKINHV…
BAI22701.1	ZmLsi2	Monocotyledonous plants	Poaceae	Zea mays	>ZmLsi2 MALASVAKVVLGSIAFCVFWVLAVFPSVPFMPIGRTAGALLSAVLMIVFHVISPDDAYASVDLPILGLLF ATMVVGSYLKNAGMFKHLGTLLAWRSQGGRDLLCRVCVVTALASALFTNDTCCVVLTEFVLELAAERNLP AKPFLLALASSANIGSSATPIGNPQNLVIAFNSKISFPKFLLGILPAMLAGMAVNMVMLLCMYWKDLDGS GSGMDLDGKRMEAVEEGAVVVVEPSPKQQQQQLGGSNGYMSPLMTENISTKHPWFMQCTEQRRKLFIKSF AYVVTVGMVIAYMVGLNMSWTAITTAIALVVVDFRDAEPCLNTVSYSLLVFFSGMFITVSGFNKTGLPAA IWNFMAPYSKVNSVGGISVLSVIILLLSNLASNVPT…
AIP93582.1	SbLsi1	Monocotyledonous plants	Poaceae	Sorghum bicolor	>SbLsi1 MSTNSRSNSRANFNNEIHDIGTVQNSTMMPPTYYDRSLADIFPPHLLKKVVSEVVSTFLLVFVTCGAAGI YGSDKDRISQLGQSVAGGLIVTVMIYAVGHISGAHMNPAVTLAFAVFRHFPWIQVPFYWAAQFTGAICAS FVLKAVLHPISVLGCTTPTGPHWHSLIIEIIVTFNMMFVTLAVATDTRAVGELAGLAVGSAVCITSIFAG AVSGGSMNPARTLGPALASNLYTGLWIYFLGPVLGTLSGAWTYTYIRFEEAPSTHKDMSQKLSSFKLRRL QSQSVAAEDDELDHIQV
XP_002438105.1	SbLsi6	Monocotyledonous plants	Poaceae	Sorghum bicolor	>SbLSi6 MAASTASRTNSRVNYSNEIHDLSTVQSGSAVPTLFYPDKSIADIFPPHLGKKVISEVVATFLLVFVTCGA ASIYGEDNKRISQLGQSVAGGLIVTVMIYATGHISGAHMNPAVTLSFACFRHFPWIQVPFYWAAQFTGAM CAAFVLKAVLHPIAVIGTTTPSGPHWHALVIEIVVTFNMMFVTCAVATDSRAVGELAGLAVGSAVCITSI FAGPVSGGSMNPARTLAPAVASNVFTGLWIYFLGPVIGTLSGAWVYTYIRFEEAPAAKDTQRLSSFKLRR LQSQSALAADEFDTV
ADM47602.1	TaLsi1	Monocotyledonous plants	Poaceae	Triticum aestivum	>TaLsi1 MATNSRSNSRATFSSEIHDIGTVQNSTTPSMVYYTERSIADYFPPHLLKKVVSEVVSTFLLVFVTCGAAA ISAHDVTRISQLGQSVAGGLIVVVMIYAVGHISGAHMNPAVTLAFAIFRHFPWIQVPFYWAAQFTGAICA SFVLKAVLHPITVIGTTEPVGPHWHALVIEVVVTFNMMFVTLAVATDTRAVGELAGLAVGSSVCITSIFA GAVSGGSMNPARTLGPALASNRYPGLWLYFLGPVLGTLSGAWTYTYIRFEDPPKDGPQKLSSFKLRRLQS QSVAADDDELDHIPV
BAH84977.1	HvLsi6	Monocotyledonous plants	Poaceae	Hordeum vulgare	>HvLsi6 MSVTSNTPTRANSRVNYSNEIHDLSTVQDGAPSLAPSMYYQEKSFADFFPPHLLKKVISELVATFLLVFV TCGAASIYGADVTRVSQLGQSVVGGLIVTVMIYATGHISGAHMNPAVTLSFACFRHFPWIQVPFYWAAQF TGAMCAAFVLRAVLHPITVLGTTTPTGPHWHALVIEIIVTFNMMFITCAVATDSRAVGELAGLAVGSAVC ITSIFAGPVSGGSMNPARTLAPAVASGVYTGLWIYFLGPVIGTLSGAWVYTYIRFEEEPSVKDGPQKLSS FKLRRLQSQRSMAVDEFDHV
BAH24163.1	HvLsi1	Monocotyledonous plants	Poaceae	Hordeum vulgare	>HvLsi1 MASNSRSNSRATFSSEIHDIGTVQNSTTPSMVYYTERSIADYFPPHLLKKVVSEVVSTFLLVFVTCGAAA ISAHDVTRISQLGQSVAGGLIVVVMIYAVGHISGAHMNPAVTLAFAIFRHFPWIQVPFYWAAQFTGAICA SFVLKAVLHPITVIGTTEPVGPHWHALVIEVVVTFNMMFVTLAVATDTRAVGELAGLAVGSSVCITSIFA GAVSGGSMNPARTLGPALASNRYPGLWLYFLGPVLGTLSGAWTYTYIRFEDPPKDAPQKLSSFKLRRLQS QSVAADDDELDHIPV
BAH84976.1	HvLsi2	Monocotyledonous plants	Poaceae	Hordeum vulgare	>HvLsi2 MALASLPKVVLGSFAFAVFWMMAVFPSVPFLPIGRTAGSLLSAVLMIVFHVISPDDAYASIDLPILGLLF STMVVGGYLKNAGMFKHLGTLLAWKSQGGRDLLCRVCVVTALASALFTNDTCCVVLTEFVLELAAERNLP AKPFLLALASSANIGSSATPIGNPQNLVIAFNSKISFPRFLIGILPAMLAGMAVNMVMLLCMYWKDLEGV APDADGKQMAVVEEGGRSPSVASLKSPHPFNGTMADDGNESMMEENLSTKHPWFMQCTEHRRKLFLKSFA YIVTVGMVVAYMAGLNMSWTAITTAIALVVVDFRDAEPCLVKVSYSLLVFFSGMFITVSGFNKTGLPGAI WNFMAPYSKVDSAGGISVLSVIILLLSNLASNVPTV…
BAE92561.1	OsLsi1	Monocotyledonous plants	Poaceae	Oryza sativa	>OsLsi1 MASNNSRTNSRANYSNEIHDLSTVQNGTMPTMYYGEKAIADFFPPHLLKKVVSEVVATFLLVFMTCGAAG ISGSDLSRISQLGQSIAGGLIVTVMIYAVGHISGAHMNPAVTLAFAVFRHFPWIQVPFYWAAQFTGAICA SFVLKAVIHPVDVIGTTTPVGPHWHSLVVEVIVTFNMMFVTLAVATDTRAVGELAGLAVGSAVCITSIFA GAISGGSMNPARTLGPALASNKFDGLWIYFLGPVMGTLSGAWTYTFIRFEDTPKEGSSQKLSSFKLRRLR SQQSIAADDVDEMENIQV
BAF73750.1	OsLsi2	Monocotyledonous plants	Poaceae	Oryza sativa	>OsLsi2 MSELASAPKVALGSIAFAVFWMMAVFPSVPFLPIGRTAGSLLSAVLMVIFHVISPDDAYASIDLPILGLL FATMVVGSYLRNAGMFKHLGRLLAWKSQGGRDLMCRVCVVTALASALFTNDTCCVVLTEFVLELAAERNL PAKPFLLALASSANIGSAATPIGNPQNLVIAFNSKITFPKFLMGILPAMLVGMAVNMVMLLCMYWRELGG GAELSVDGKQMEAVEEGRSPASAKSTPQLNGNGNTMMSLEMSENITTKHPWFMQCTEARRKLFLKSFAYV VTVGMVVAYMVGLNMSWTAITTALALVVVDFRDAEPCLDTVSYSLLVFFSGMFITVSGFNKTGLPGAIWD FMAPYSKVNSVGGISVLSVIILLLSNLASNVPTVLL…
BAS18932.1	OsLsi3	Monocotyledonous plants	Poaceae	Oryza sativa	>OsLsi3 MALASLPKVVMGSVAFGVFWMLAVFPSVPFLPIGRTAGALLGAVLMIVFHVISADDAYASIDLPILGLLF ATMVVGGYLKNAGMFRHLGRLLAWRSQGGRDLMCRVCVVTALASALFTNDTCCVVLTEFVLELAAERNLP AKPFLLALATSANIGSSATPIGNPQNLVIAFNSKISFISFLLGILPAMLAGMGINMLMLLCMYWKELDGG ACSPDEVAAGKQMEAIEEGRRTALNNNKKDDGDAATPASPEDDDGGDAESMMSENISTKHRWFMQCSEHR RKLFLKSFAYVVTVGMLVAYMLGLNMSWTAITTAIALVVVDFRDAEPCLDKVSYSLLVFFSGMFVTVSGF NKTGLPGAIWNVMAPYSKINHVTGVTVLSVIILLLS…
XP_015644134.1	OsLsi6	Monocotyledonous plants	Poaceae	Oryza sativa	>OsLsi6 MASTTAPSRTNSRVNYSNEIHDLSTVQSVSAVPSVYYPEKSFADIFPPNLLKKVISEVVATFLLVFVTCG AASIYGEDMKRISQLGQSVVGGLIVTVMIYATGHISGAHMNPAVTLSFAFFRHFPWIQVPFYWAAQFTGA MCAAFVLRAVLYPIEVLGTTTPTGPHWHALVIEIVVTFNMMFVTCAVATDSRAVGELAGLAVGSAVCITS IFAGPVSGGSMNPARTLAPAVASNVYTGLWIYFLGPVVGTLSGAWVYTYIRFEEAPAAAGGAAPQKLSSF KLRRLQSQSMAADEFDNV
XP_003559015.1	BdLsi2	Monocotyledonous plants	Poaceae	Brachypodium distachyon	>BdLsi2 MVLASLPKVVLGSIAFGIFWMMAVFPSVPFLPIGRTAGSLLSAVLMIVFHVISPDDAYASIDLPILGLLF STMVVGGYLKNAGMFKHLGTLLAWKSQGGRDLLCRVCVVTALASALFTNDTCCVVLTEFVLELAAERNLP AKPFLLALASSANIGSSATPIGNPQNLVIAFNSKIPFPKFLLGILPAMLAGMAVNMVMLLAMYWKDLEGT SPCMANNGKQMEAIEEGRSPSVASLKSPHPITGAMVVDDGDSMMEENISTKHPWFMQCTEQRRKLFLKSF AYIVTVGMVVAYMVGLNMSWTAITTAIALVVVDFRDAEPCLVKVSYSLLVFFSGMFITVSGFNKTGLPGA IWDFMAPYSKVDSVGGISVLSVIILLLSNLASNVPT…
XP_014752591.1	BdLsi3	Monocotyledonous plants	Poaceae	Brachypodium distachyon	>BdLsi3 MALASTSKVVLGCIAFGIFWVLAVFPSVPFMPVGRTAGSLLGAMLMVLFRVISPEDAYAAIDLPIIGLLF GTMVVSIFLERADMFKYLGNLLQWKSRGSKDLLFRVCIVSAIASALFTNDTCCVVLTEFILKVARQNNLP PQPFLLALATSSNIGSAATPIGNPQNLVIAVESGISFGQFLLGVFPAMIVGVLTNAAILLCYFWRYLSVD DPAAAAAAGGFDQERQAGQDQMVNEDEVTSHRFTPARMSHVSSLNPDDFDCVSEPIIRSASVNDTSLRSR SVNSEAGGGGELQFSIKSLRSSSMSHEMVEVSTVKAAMDEGASSRKFTRTASQQRSVIIEDAPPDAGVNG GVNGDEKEKEPEAVAEKRWRVFVWKTAVYLITLGML…
NP_001305506.1	StLsi1	Dicotyledonous plants		Solanum tuberosum	>StLsi1 MESEGGKCSKSIKQNESVLKEDPKSAYLLIFLQKYYRSGFLKKVIAEIIATYLLVFVTCGASALSGSDEH KVSKLGASVAGGLIVTVMIYAVGHISGAHMNPAVTFAFAAVRHFPWTQVPVYAAAQITGAISAAFTLRVL LHPVIKHVGTTTPSGSDIQALIMEIVVTFSMMFITSAVATDTKAIGELAGIAVGSAVCITSILAGPVSGG SMNPARTIGPAMASNDYRAIWVYIIGPVCGTLLGAWSYNFIKVNDKPVQAIAPGHSFSFKLRRMKSNHDE EQCVNKDLLKY
NP_001292702.1	CsLsi6	Dicotyledonous plants		Cucumis sativus	>CsLSi6 MARRSDDEEAFIALGNECSDPQPPLFRDRFDELYPPEFSRKLVAEVIATYLLVFVSCGVAALSGSDEPVV TKLGASITCGLIVTVMIYSAGHISGAHMNPAVTIAFAAVRRFPWRQVPLYAAAQLSGATSAAFTLRILMD PIQDLGTTSPHGPALKALVMEIVVSFCMMFVTSAVATDTKAIGELGGVAVGSAVCISSIFAGPISGGSMN PARSIGPAIASSRYEGIWVYMIGPVTGTLLASFSYNFIRATEKHTHSLSLH
XP_004140769.1	CsLsi3	Dicotyledonous plants		Cucumis sativus	>CsLSi3 MAMDHTVKVILGSIAFAVFWLLAVFPAIPFLPIGRTAGSILGAMLMVVFRVLTPEQAYAAIDLPILGLLF GTMVVSVYLERADMFKYLGKVLSWKSKGAKDLICRVCLISAISSAFFTNDTSCVVLTEFVLKIARQHNLP PRPFLLALASSANIGSSATPIGNPQNLVIAVQSKIHFGQFVIGILPAMLVGVVVNALIILIMYWKLLSVQ KDEEDPSPEVIADEDVLSHRFSPARLSHSQIPSLNSAEWDSRLDLMNAQSPPCSNTNVETIRNSVSSKDN EEIRRSHSTMTEPARISDASKEWLPNASTQKREEDFSSKSLNSMEKQKEPVILQSSEGKEHWSTKWRRIA WKSCVYLVTVGMLVALLMGLDMSWTAVTAALALVVL…
AOW42547.1	CsLsi1	Dicotyledonous plants		Cucumis sativus	>CsLSi1 MSSIQNPQLSNQEAVVDVNEFVSVENPDSKRSKFGSFFKNPYPPGFSRKLVAEVIATYLLVFVTCGAAAL NASDARRVSQLGASVAGGLIVTVMIYAVGHVSGAHMNPAVTMAFAATRHFPWKQVPLYGAAQLSGATCAA FTLRLLLHPIKHLGTTTPSGSDLQALVMEIVVTFSMMFVTLAVATDTKAVGELAGIAVGSAVCITSILAG PVSGGSMNPVRTLGPALASDYYKGLWVYFVGPVVGTQLGAWSYKFIRASDKPVHLISPHSFSLKMRRMSR SDVSESNH
XP_003534451.1	GmLsi1	Dicotyledonous plants		Glycine max	>GmNIP2-1 MEGTSSQSTFAFIPSTIETPSPSIPEISSSSSPGSLARIAQSYPPGFPRKVLAEIIGTFLLVFVGSGSAG LSKIDERMVSKLGASLAGGLIVTVMIYSIGHISGAHMNPAVSLAFTAVRHLPWPQLPFYIAAQLTGAISA SYTLRELLRPSNEIGGTSPAGSHIQALIMEMVTTYTMVFISMAVATDSNATGQLSGVAVGSSVCIASIVA GPISGGSMNPARTLGPAIATSYYKGLWVYFVGPITGAVLAAWSYNVIRDTEHPGFPISLSSISSKVRQSI GGTEQKSDQRCLV
NP_001240190.1	GmLsi1-1	Dicotyledonous plants		Glycine max	>GmNIP2-2 MEGTTSQSTFTFIPSTIETPSPSIPEISSSSPSPGGSLARVAQSYPPGFPRKVFAEVIGTFLLVFVGSGS AGLSKIDESMVSKLGASLAGGLIVTVMIYSIGHISGAHMNPAVSLAFTAVRHLPWPQLPFYVAAQLTGAI SASYTLRELLRPSDEIGGTSPAGSHIQALIMEMVSTYTMVFISMAVATDSNATGQLSGVAVGSSVCIASI VAGPISGGSMNPARTLGPAIATSYYKGLWVYFVGPITGAVLAAWSYNVIRDTEHPGFPISLSSISSKVRQ SIGGTEQKSDQRCLV
XP_006589530.1	GmLsi2	Dicotyledonous plants		Glycine max	>GmLSi2 MALASVPKVVFGLIAFAIFWVLAVFPAIPFLPIGRTAGSLLGAMLMVIFQVITPDEAYDTIDLPILGLLF GTMVVSTYLERADMFKYIGKLLAWKSRGAKDLLCRICVISAISSALFTNDTSCVVLTEFILKIARQHNLP PTPFLLALASSANIGSSATPIGNPQNLVIAVQSKISFGNFLIGILPAMVAGVVANAIILLIMFWKLLSVH KDEEDAGAEDVVEEYDSHRFSPATMSHYSSLNSQEWSSHLDAITVQNSPQVQILRNRSIANASESNGISS NTFDTARISSVSRDGTNGVASMAKEETSPSNSSAGVDTLIPPSERKTNFIIKWKRVLWKSCVYIITVGML VALLLGLNMSWTAITAALALIVLDFKDATPCLEKVS…
XP_014624049.1	GmLsi3	Dicotyledonous plants		Glycine max	>CmLsi3 MALAPTSKVVLGSIAFAIFWVLAVFPAVPFLPIGRTAGSLLGAMLMVIFKVLSPDQAYAAIDLPILGLLF GTMAVTIFLERANMFKYLGKLLSWKSRGPKDLLCRICLISAISSAFFTNDTSCIVLTEFVLKIARQHNLP PYPFLLALATSANIGSSATPIGNPQNLVIAIQGKISFGRFLIGILPAMLVGVVVNVVFLIAMYWKVLSCP KDEEDPVSEVVVDEEVVSHQFSPARMSHFTSFNSQECNGSVELANSIQNSSQVHVMRDQSTPSESEVQMV HSGTKDFTTNSNASKEGTNDTKEETNPSKNVAIVVDKPIEALVILSSGEKDYMNKKWKRVLWKSCVYAIT LVMLIAMLIGLNMAWTAIAAAITLVVLDFKDAGPSL…
BAK09175.1	CmLsi1	Dicotyledonous plants		Cucurbita moschata	>CmLsi1 MSSSQDPQLVQQQSVVDVEEFVSVENPDSKRSQFGSLFKNHYPPGFSRKLVAEVIATYLLVFVTCGAAAL NGSDVQRVSQLGASVAGGLIVTVMIYAVGHISGAHMNPAVTTAFAATRHFPWKQVPLYAAAQLSGATCAA FTLRLLLHPIKHLGTTTPSGSDLQALVMEIVVTFSMMFVTCAVATDTKAVGELAGLAVGSAVCITSILAG PVSGGSMNPVRTLGPAMASDNYKGLWVYFVGPVTGTLLGAWSYKFIRASDKPVHLISPHSFSLKLRRMSR SDVGEGER

## Sheet: Table S2
Supplementary Table 2 Primers of the tef putative Si transporter genes used for real-time PCR.
Gene ID	Gene Name	Primers (5' - 3')
		Forward sequence	Reverse sequence
Et_1B_012646	EtLsi1-1	CCACCAACTCGAGAACAAAC	GTGAGGAGGGAAGAAGTCTG
Et_1B_012509	EtLsi1-2	ACCTACTTCCTCATCTTCGC	TACACCATCACCATCACCAC
Et_4A_034104	EtLsi2-1	ATCGCCTTCAACAGCAAGAT	TCCTTCCAGTACATGCAGAG
Et_4B_037456	EtLsi2-2	GATGGCAAGCAGATGGAGG	GATGAGTCAGTGAGCAGCTT
Et_1B_012902	EtLsi2-3	GAATGTTCATCACCGTCGAC	CCAATGCAAGAATGACCGTT
Et_4A_035418	EtLsi2-4	GGTCCTGTTCCGTGTCATAT	GAGGAAGATGCTAACGACCA
Et_2A_017757	EtLsi6-1	GGGTGAACTACTCGAACGA	CTTCTCCGGGTAGTACAAGG
